# Supplementary material for: Intracellular Fate of Sub-Toxic Concentration of Functionalized Selenium Nanoparticles in Aggressive Prostate Cancer Cells
Source: Nanomaterials (Basel). 2023 Nov 22;13(23):2999. doi: 10.3390/nano13232999 (PMC10707848; doi:10.3390/nano13232999)
Supplement: Supplementary file 1 [file nanomaterials-13-02999-s001.zip]

Archive with 1 entries (1 files):
- nanomaterials-2694931-supplementary.pdf
